# Supplementary material for: βIII-Tubulin Structural Domains Regulate Mitochondrial Network Architecture in an Isotype-Specific Manner
Source: Cells. 2022 Feb 23;11(5):776. doi: 10.3390/cells11050776 (PMC8909761; doi:10.3390/cells11050776)
Supplement: Supplementary file 1 [file cells-11-00776-s001.zip]

Archive with 1 entries (1 files):
- cells-1584043-supplementary.pdf
